# Supplementary material for: Interaction between a Novel Oligopeptide Fragment of the Human Neurotrophin Receptor TrkB Ectodomain D5 and the C-Terminal Fragment of Tetanus Neurotoxin
Source: Molecules. 2021 Jun 30;26(13):3988. doi: 10.3390/molecules26133988 (PMC8272241; doi:10.3390/molecules26133988)
Supplement: Supplementary file 1 [file molecules-26-03988-s001.zip]

Archive with 1 entries (1 files):
- molecules-1202148-supplementary.pdf
